# Supplementary material for: Cost-effectiveness of percutaneous patent foramen ovale closure versus medical therapy for cryptogenic stroke prevention: A Chinese healthcare perspective
Source: PLoS One. 2026 Mar 17;21(3):e0345015. doi: 10.1371/journal.pone.0345015 (PMC12994829; doi:10.1371/journal.pone.0345015)
Supplement: S2 File — Python code for cost-effectiveness analysis. Python scripts used for probabilistic sensitivity analysis, cost-effectiveness acceptability curve generation, and data visualization. (TXT) [file pone.0345015.s002.txt]

"""
=============================================================================
Cost-Effectiveness Analysis of PFO Closure vs Medical Therapy
for Cryptogenic Stroke Prevention: A Chinese Healthcare Perspective

Authors: Chen Chen, Ting Xu, Zhujun Zeng, et al.
Corresponding Author: Xiaoli Yang 
Institution: Huashan Hospital, Fudan University, Shanghai, China

This code replicates the Markov model analysis and generates all figures
presented in the manuscript.

Software Requirements:
- Python 3.8+
- NumPy >= 1.20.0
- Pandas >= 1.3.0
- Matplotlib >= 3.4.0
- SciPy >= 1.7.0

Note: The primary analysis was conducted using TreeAge Pro 2024. This Python
code provides an independent replication of the core model structure and
results for transparency and reproducibility.

Citation: Chen C, Xu T, Zeng Z, et al. Cost-Effectiveness of Percutaneous 
Patent Foramen Ovale Closure versus Medical Therapy for Cryptogenic Stroke 
Prevention: A Chinese Healthcare Perspective. [Journal]. 2025.
=============================================================================
"""

import numpy as np
import pandas as pd
import matplotlib.pyplot as plt
from scipy import stats
import warnings
warnings.filterwarnings('ignore')

# Set random seed for reproducibility
np.random.seed(42)

# =============================================================================
# MODEL PARAMETERS
# =============================================================================

# Model settings
TIME_HORIZON = 30  # years
CYCLE_LENGTH = 0.25  # 3 months in years
N_CYCLES = int(TIME_HORIZON / CYCLE_LENGTH)  # 120 cycles
DISCOUNT_RATE = 0.05  # 5% annual discount rate
STARTING_AGE = 46  # years
WTP_THRESHOLD = 37654  # 3x China GDP per capita (USD)

# Clinical Parameters (from Table 1 in manuscript)
PARAMS = {
    # Stroke recurrence rates (annual)
    'stroke_recurrence_medical': 0.021,  # 2.1% per year
    'relative_risk_reduction': 0.46,  # 46% RRR with closure
    
    # Stroke severity distribution (from China Stroke Statistics 2019)
    'prob_minor_stroke': 0.65,  # mRS 0-2
    'prob_moderate_stroke': 0.35,  # mRS 3-5
    
    # Mortality rates
    'case_fatality_minor': 0.02,  # 2%
    'case_fatality_moderate': 0.15,  # 15%
    'background_mortality_multiplier_minor': 1.5,
    'background_mortality_multiplier_moderate': 2.5,
    
    # Procedure-related
    'procedure_mortality': 0.001,  # 0.1%
    'serious_adverse_event': 0.042,  # 4.2%
}

# Calculate derived parameter
PARAMS['stroke_recurrence_closure'] = (
    PARAMS['stroke_recurrence_medical'] * (1 - PARAMS['relative_risk_reduction'])
)

# Cost Parameters (USD, from Table 1)
COSTS = {
    # PFO Closure Costs (one-time)
    'device_cost': 2817,
    'procedure_cost': 1408,
    'hospitalization_closure': 1127,
    'post_procedure_medication': 141,  # 6 months dual antiplatelet
    
    # Medical Therapy Costs (annual)
    'antiplatelet_annual': 183,
    'anticoagulant_annual': 549,
    'monitoring_annual': 70,
    
    # Stroke Event Costs (one-time)
    'acute_minor_stroke': 4225,
    'acute_moderate_stroke': 8451,
    'rehabilitation_minor': 1408,
    'rehabilitation_moderate': 4225,
    
    # Long-term Care Costs (annual)
    'longterm_minor': 1690,
    'longterm_moderate': 8451,
    
    # Complication Costs (annual)
    'psychological_comorbidity': 845,
}

# Utility Parameters (from Table 2)
UTILITIES = {
    'stable_state': 0.85,
    'post_minor_stroke': 0.68,
    'post_moderate_stroke': 0.42,
    'death': 0.0,
    
    # Disutility
    'procedure_disutility': 0.05,  # for 1 month
}

# Background mortality by age (China Life Table 2021)
LIFE_TABLE = {
    46: 0.00200, 47: 0.00210, 48: 0.00220, 49: 0.00235, 50: 0.00250,
    51: 0.00270, 52: 0.00295, 53: 0.00320, 54: 0.00350, 55: 0.00400,
    56: 0.00440, 57: 0.00485, 58: 0.00535, 59: 0.00590, 60: 0.00650,
    61: 0.00720, 62: 0.00800, 63: 0.00890, 64: 0.00990, 65: 0.01100,
    66: 0.01220, 67: 0.01360, 68: 0.01510, 69: 0.01680, 70: 0.01800,
    71: 0.02000, 72: 0.02220, 73: 0.02470, 74: 0.02750, 75: 0.03000,
    76: 0.03400, 77: 0.03850, 78: 0.04350, 79: 0.04900, 80: 0.05500,
    81: 0.06200, 82: 0.07000, 83: 0.07900, 84: 0.08900, 85: 0.09500,
    86: 0.10500, 87: 0.11500, 88: 0.12500, 89: 0.13700, 90: 0.15000,
}

# PSA Distribution Parameters
PSA_PARAMS = {
    'stroke_recurrence_medical': {'dist': 'beta', 'alpha': 21, 'beta': 979},
    'relative_risk_reduction': {'dist': 'beta', 'alpha': 46, 'beta': 54},
    'prob_minor_stroke': {'dist': 'beta', 'alpha': 65, 'beta': 35},
    'case_fatality_minor': {'dist': 'beta', 'alpha': 2, 'beta': 98},
    'case_fatality_moderate': {'dist': 'beta', 'alpha': 15, 'beta': 85},
    'device_cost': {'dist': 'gamma', 'shape': 100, 'scale': 28.17},
    'procedure_cost': {'dist': 'gamma', 'shape': 100, 'scale': 14.08},
    'acute_minor_stroke': {'dist': 'gamma', 'shape': 100, 'scale': 42.25},
    'acute_moderate_stroke': {'dist': 'gamma', 'shape': 100, 'scale': 84.51},
    'longterm_moderate': {'dist': 'gamma', 'shape': 50, 'scale': 169.02},
    'stable_state': {'dist': 'beta', 'alpha': 85, 'beta': 15},
    'post_minor_stroke': {'dist': 'beta', 'alpha': 68, 'beta': 32},
    'post_moderate_stroke': {'dist': 'beta', 'alpha': 42, 'beta': 58},
}


# =============================================================================
# HELPER FUNCTIONS
# =============================================================================

def get_background_mortality(age):
    """Get background mortality rate for given age."""
    if age < 46:
        return LIFE_TABLE[46]
    elif age > 90:
        return LIFE_TABLE[90]
    else:
        return LIFE_TABLE.get(int(age), LIFE_TABLE[min(LIFE_TABLE.keys(), key=lambda x: abs(x - age))])


def annual_to_cycle_prob(annual_prob, cycle_length=CYCLE_LENGTH):
    """Convert annual probability to cycle probability."""
    return 1 - (1 - annual_prob) ** cycle_length


def discount_factor(cycle, rate=DISCOUNT_RATE, cycle_length=CYCLE_LENGTH):
    """Calculate discount factor for a given cycle."""
    year = cycle * cycle_length
    return 1 / ((1 + rate) ** year)


# =============================================================================
# MARKOV MODEL CLASS
# =============================================================================

class MarkovModel:
    """
    Four-state Markov cohort model for PFO closure cost-effectiveness analysis.
    
    States:
        0: Stable (post-index stroke)
        1: Post-recurrent minor stroke (mRS 0-2)
        2: Post-recurrent moderate stroke (mRS 3-5)
        3: Death (absorbing)
    """
    
    def __init__(self, params=None, costs=None, utilities=None):
        """Initialize model with parameters."""
        self.params = params if params else PARAMS.copy()
        self.costs = costs if costs else COSTS.copy()
        self.utilities = utilities if utilities else UTILITIES.copy()
        
        # Ensure derived parameter is calculated
        self.params['stroke_recurrence_closure'] = (
            self.params['stroke_recurrence_medical'] * 
            (1 - self.params['relative_risk_reduction'])
        )
        
        # State names
        self.states = ['Stable', 'PostMinorStroke', 'PostModerateStroke', 'Death']
        self.n_states = len(self.states)
        
    def get_transition_matrix(self, strategy, age):
        """
        Generate transition probability matrix for given strategy and age.
        
        Args:
            strategy: 'closure' or 'medical'
            age: current age of cohort
            
        Returns:
            4x4 transition probability matrix
        """
        # Get stroke recurrence rate based on strategy
        if strategy == 'closure':
            stroke_rate = self.params['stroke_recurrence_closure']
        else:
            stroke_rate = self.params['stroke_recurrence_medical']
        
        # Convert annual rates to cycle probabilities
        p_stroke = annual_to_cycle_prob(stroke_rate)
        p_bg_death = annual_to_cycle_prob(get_background_mortality(age))
        
        # Stroke severity probabilities
        p_minor = self.params['prob_minor_stroke']
        p_moderate = self.params['prob_moderate_stroke']
        
        # Case fatality rates
        cf_minor = self.params['case_fatality_minor']
        cf_moderate = self.params['case_fatality_moderate']
        
        # Mortality multipliers for post-stroke states
        mult_minor = self.params['background_mortality_multiplier_minor']
        mult_moderate = self.params['background_mortality_multiplier_moderate']
        
        # Initialize transition matrix
        P = np.zeros((self.n_states, self.n_states))
        
        # From Stable state (0)
        p_stroke_minor_survive = p_stroke * p_minor * (1 - cf_minor)
        p_stroke_moderate_survive = p_stroke * p_moderate * (1 - cf_moderate)
        p_stroke_death = p_stroke * (p_minor * cf_minor + p_moderate * cf_moderate)
        p_death_stable = p_bg_death + p_stroke_death
        p_death_stable = min(p_death_stable, 1.0)  # Cap at 1
        
        P[0, 1] = p_stroke_minor_survive * (1 - p_bg_death)  # Stable -> PostMinor
        P[0, 2] = p_stroke_moderate_survive * (1 - p_bg_death)  # Stable -> PostModerate
        P[0, 3] = p_death_stable  # Stable -> Death
        P[0, 0] = 1 - P[0, 1] - P[0, 2] - P[0, 3]  # Stable -> Stable
        
        # From PostMinorStroke state (1)
        p_death_minor = annual_to_cycle_prob(get_background_mortality(age) * mult_minor)
        p_death_minor = min(p_death_minor, 1.0)
        P[1, 3] = p_death_minor  # PostMinor -> Death
        P[1, 1] = 1 - P[1, 3]  # PostMinor -> PostMinor
        
        # From PostModerateStroke state (2)
        p_death_moderate = annual_to_cycle_prob(get_background_mortality(age) * mult_moderate)
        p_death_moderate = min(p_death_moderate, 1.0)
        P[2, 3] = p_death_moderate  # PostModerate -> Death
        P[2, 2] = 1 - P[2, 3]  # PostModerate -> PostModerate
        
        # From Death state (3) - absorbing
        P[3, 3] = 1.0
        
        return P
    
    def get_state_costs(self, strategy, cycle):
        """Get costs for each state in a given cycle."""
        costs = np.zeros(self.n_states)
        
        # Stable state costs
        if strategy == 'closure':
            if cycle <= 2:  # First 6 months: post-procedure medication
                costs[0] = self.costs['post_procedure_medication'] / 2 * CYCLE_LENGTH * 4
            else:
                costs[0] = self.costs['antiplatelet_annual'] * CYCLE_LENGTH
        else:  # Medical therapy
            costs[0] = (self.costs['antiplatelet_annual'] + 
                       self.costs['monitoring_annual']) * CYCLE_LENGTH
        
        # Post-minor stroke state costs
        costs[1] = (self.costs['longterm_minor'] + 
                   self.costs['psychological_comorbidity']) * CYCLE_LENGTH
        
        # Post-moderate stroke state costs
        costs[2] = (self.costs['longterm_moderate'] + 
                   self.costs['psychological_comorbidity']) * CYCLE_LENGTH
        
        # Death state costs
        costs[3] = 0
        
        return costs
    
    def get_state_utilities(self, strategy, cycle):
        """Get utilities (QALYs) for each state in a given cycle."""
        utilities = np.zeros(self.n_states)
        
        # Apply procedure disutility in first cycle for closure
        if strategy == 'closure' and cycle == 0:
            utilities[0] = (self.utilities['stable_state'] - 
                          self.utilities['procedure_disutility'] / 3) * CYCLE_LENGTH
        else:
            utilities[0] = self.utilities['stable_state'] * CYCLE_LENGTH
        
        utilities[1] = self.utilities['post_minor_stroke'] * CYCLE_LENGTH
        utilities[2] = self.utilities['post_moderate_stroke'] * CYCLE_LENGTH
        utilities[3] = self.utilities['death']
        
        return utilities
    
    def get_transition_costs(self, strategy):
        """Get one-time costs associated with state transitions."""
        # Cost of transitioning to minor stroke state
        cost_to_minor = (self.costs['acute_minor_stroke'] + 
                        self.costs['rehabilitation_minor'])
        
        # Cost of transitioning to moderate stroke state
        cost_to_moderate = (self.costs['acute_moderate_stroke'] + 
                           self.costs['rehabilitation_moderate'])
        
        return cost_to_minor, cost_to_moderate
    
    def run_cohort(self, strategy, n_cycles=N_CYCLES):
        """
        Run Markov cohort simulation.
        
        Args:
            strategy: 'closure' or 'medical'
            n_cycles: number of cycles to simulate
            
        Returns:
            Dictionary with total costs, QALYs, and cycle-by-cycle results
        """
        # Initialize cohort in Stable state
        cohort = np.zeros((n_cycles + 1, self.n_states))
        cohort[0, 0] = 1.0  # All patients start in Stable state
        
        # Initialize accumulators
        total_cost = 0
        total_qaly = 0
        
        # Add initial costs for closure strategy
        if strategy == 'closure':
            initial_cost = (self.costs['device_cost'] + 
                           self.costs['procedure_cost'] + 
                           self.costs['hospitalization_closure'])
            total_cost += initial_cost
        
        # Get transition costs
        cost_to_minor, cost_to_moderate = self.get_transition_costs(strategy)
        
        # Track results by cycle
        cycle_results = []
        
        # Run simulation
        for cycle in range(n_cycles):
            age = STARTING_AGE + cycle * CYCLE_LENGTH
            
            # Get transition matrix
            P = self.get_transition_matrix(strategy, age)
            
            # Calculate transitions
            prev_cohort = cohort[cycle].copy()
            cohort[cycle + 1] = prev_cohort @ P
            
            # Calculate new transitions to stroke states (for transition costs)
            new_minor = prev_cohort[0] * P[0, 1]
            new_moderate = prev_cohort[0] * P[0, 2]
            
            # Get state costs and utilities
            state_costs = self.get_state_costs(strategy, cycle)
            state_utilities = self.get_state_utilities(strategy, cycle)
            
            # Calculate discount factor
            df = discount_factor(cycle)
            
            # Half-cycle correction for first and last cycle
            if cycle == 0 or cycle == n_cycles - 1:
                hc_factor = 0.5
            else:
                hc_factor = 1.0
            
            # Accumulate costs (state costs + transition costs)
            cycle_cost = (np.sum(cohort[cycle] * state_costs) + 
                         new_minor * cost_to_minor + 
                         new_moderate * cost_to_moderate)
            total_cost += cycle_cost * df * hc_factor
            
            # Accumulate QALYs
            cycle_qaly = np.sum(cohort[cycle] * state_utilities)
            total_qaly += cycle_qaly * df * hc_factor
            
            # Store cycle results
            cycle_results.append({
                'cycle': cycle,
                'age': age,
                'stable': cohort[cycle, 0],
                'post_minor': cohort[cycle, 1],
                'post_moderate': cohort[cycle, 2],
                'death': cohort[cycle, 3],
                'cycle_cost': cycle_cost,
                'cycle_qaly': cycle_qaly,
                'discounted_cost': cycle_cost * df,
                'discounted_qaly': cycle_qaly * df,
            })
        
        return {
            'strategy': strategy,
            'total_cost': total_cost,
            'total_qaly': total_qaly,
            'final_cohort': cohort[-1],
            'cycle_results': pd.DataFrame(cycle_results)
        }
    
    def run_cea(self):
        """Run cost-effectiveness analysis comparing both strategies."""
        # Run both strategies
        closure_results = self.run_cohort('closure')
        medical_results = self.run_cohort('medical')
        
        # Calculate incremental values
        delta_cost = closure_results['total_cost'] - medical_results['total_cost']
        delta_qaly = closure_results['total_qaly'] - medical_results['total_qaly']
        
        # Calculate ICER
        if delta_qaly > 0:
            if delta_cost < 0:
                icer = 'Dominant'
            else:
                icer = delta_cost / delta_qaly
        elif delta_qaly < 0:
            if delta_cost > 0:
                icer = 'Dominated'
            else:
                icer = delta_cost / delta_qaly
        else:
            icer = 'Undefined'
        
        # Calculate NMB at WTP threshold
        nmb_closure = closure_results['total_qaly'] * WTP_THRESHOLD - closure_results['total_cost']
        nmb_medical = medical_results['total_qaly'] * WTP_THRESHOLD - medical_results['total_cost']
        incremental_nmb = nmb_closure - nmb_medical
        
        return {
            'closure': closure_results,
            'medical': medical_results,
            'delta_cost': delta_cost,
            'delta_qaly': delta_qaly,
            'icer': icer,
            'nmb_closure': nmb_closure,
            'nmb_medical': nmb_medical,
            'incremental_nmb': incremental_nmb,
        }


# =============================================================================
# PROBABILISTIC SENSITIVITY ANALYSIS
# =============================================================================

def sample_parameters():
    """Sample parameters from their distributions for PSA."""
    sampled_params = PARAMS.copy()
    sampled_costs = COSTS.copy()
    sampled_utilities = UTILITIES.copy()
    
    # Sample clinical parameters
    sampled_params['stroke_recurrence_medical'] = stats.beta.rvs(21, 979)
    sampled_params['relative_risk_reduction'] = stats.beta.rvs(46, 54)
    sampled_params['prob_minor_stroke'] = stats.beta.rvs(65, 35)
    sampled_params['prob_moderate_stroke'] = 1 - sampled_params['prob_minor_stroke']
    sampled_params['case_fatality_minor'] = stats.beta.rvs(2, 98)
    sampled_params['case_fatality_moderate'] = stats.beta.rvs(15, 85)
    
    # Sample cost parameters
    sampled_costs['device_cost'] = stats.gamma.rvs(100, scale=28.17)
    sampled_costs['procedure_cost'] = stats.gamma.rvs(100, scale=14.08)
    sampled_costs['acute_minor_stroke'] = stats.gamma.rvs(100, scale=42.25)
    sampled_costs['acute_moderate_stroke'] = stats.gamma.rvs(100, scale=84.51)
    sampled_costs['longterm_moderate'] = stats.gamma.rvs(50, scale=169.02)
    
    # Sample utility parameters
    sampled_utilities['stable_state'] = stats.beta.rvs(85, 15)
    sampled_utilities['post_minor_stroke'] = stats.beta.rvs(68, 32)
    sampled_utilities['post_moderate_stroke'] = stats.beta.rvs(42, 58)
    
    return sampled_params, sampled_costs, sampled_utilities


def run_psa(n_iterations=10000):
    """Run probabilistic sensitivity analysis."""
    results = []
    
    print(f"Running PSA with {n_iterations} iterations...")
    
    for i in range(n_iterations):
        if (i + 1) % 1000 == 0:
            print(f"  Iteration {i + 1}/{n_iterations}")
        
        # Sample parameters
        params, costs, utilities = sample_parameters()
        
        # Create model with sampled parameters
        model = MarkovModel(params, costs, utilities)
        
        # Run CEA
        cea_results = model.run_cea()
        
        # Store results
        results.append({
            'iteration': i + 1,
            'cost_closure': cea_results['closure']['total_cost'],
            'cost_medical': cea_results['medical']['total_cost'],
            'qaly_closure': cea_results['closure']['total_qaly'],
            'qaly_medical': cea_results['medical']['total_qaly'],
            'delta_cost': cea_results['delta_cost'],
            'delta_qaly': cea_results['delta_qaly'],
            'inmb': cea_results['incremental_nmb'],
        })
    
    return pd.DataFrame(results)


def calculate_ceac(psa_results, wtp_range=None):
    """Calculate cost-effectiveness acceptability curve data."""
    if wtp_range is None:
        wtp_range = np.arange(0, 100001, 1000)
    
    ceac_data = []
    
    for wtp in wtp_range:
        # Calculate NMB for each iteration
        nmb_closure = (psa_results['qaly_closure'] * wtp - 
                      psa_results['cost_closure'])
        nmb_medical = (psa_results['qaly_medical'] * wtp - 
                      psa_results['cost_medical'])
        
        # Probability closure is cost-effective
        prob_ce = (nmb_closure > nmb_medical).mean()
        
        ceac_data.append({
            'wtp': wtp,
            'prob_closure_ce': prob_ce,
            'prob_medical_ce': 1 - prob_ce,
        })
    
    return pd.DataFrame(ceac_data)


# =============================================================================
# VISUALIZATION FUNCTIONS
# =============================================================================

def plot_ceac(ceac_data, save_path='Figure3_CEAC.png'):
    """Plot cost-effectiveness acceptability curve."""
    plt.figure(figsize=(10, 6))
    
    plt.plot(ceac_data['wtp'], ceac_data['prob_closure_ce'], 
             'b-', linewidth=2, label='PFO Closure')
    plt.plot(ceac_data['wtp'], ceac_data['prob_medical_ce'], 
             'r--', linewidth=2, label='Medical Therapy')
    
    # Add WTP threshold line
    plt.axvline(x=WTP_THRESHOLD, color='gray', linestyle=':', linewidth=1.5,
                label=f'WTP Threshold (${WTP_THRESHOLD:,.0f}/QALY)')
    
    plt.xlabel('Willingness-to-Pay Threshold ($/QALY)', fontsize=12)
    plt.ylabel('Probability Cost-Effective', fontsize=12)
    plt.title('Cost-Effectiveness Acceptability Curve', fontsize=14)
    plt.legend(loc='right', fontsize=10)
    plt.xlim(0, 100000)
    plt.ylim(0, 1)
    plt.grid(True, alpha=0.3)
    
    plt.tight_layout()
    plt.savefig(save_path, dpi=300, bbox_inches='tight')
    plt.close()
    
    print(f"CEAC figure saved to {save_path}")


def plot_ce_plane(psa_results, save_path='Figure2_CE_Plane.png'):
    """Plot cost-effectiveness plane with scatter plot."""
    plt.figure(figsize=(10, 8))
    
    # Scatter plot
    plt.scatter(psa_results['delta_qaly'], psa_results['delta_cost'], 
                alpha=0.3, s=10, c='blue', label='PSA Iterations')
    
    # Add mean point
    mean_dqaly = psa_results['delta_qaly'].mean()
    mean_dcost = psa_results['delta_cost'].mean()
    plt.scatter(mean_dqaly, mean_dcost, s=200, c='red', marker='*', 
                edgecolors='black', linewidths=1, label='Mean', zorder=5)
    
    # Add WTP threshold line
    x_range = np.array([-0.5, 2.5])
    plt.plot(x_range, x_range * WTP_THRESHOLD, 'g--', linewidth=2,
             label=f'WTP = ${WTP_THRESHOLD:,.0f}/QALY')
    
    # Add quadrant lines
    plt.axhline(y=0, color='black', linewidth=0.5)
    plt.axvline(x=0, color='black', linewidth=0.5)
    
    # Labels
    plt.xlabel('Incremental QALYs (Closure - Medical)', fontsize=12)
    plt.ylabel('Incremental Cost (Closure - Medical), $', fontsize=12)
    plt.title('Cost-Effectiveness Plane', fontsize=14)
    plt.legend(loc='upper left', fontsize=10)
    plt.grid(True, alpha=0.3)
    
    # Add quadrant labels
    plt.text(1.5, 20000, 'NE\n(Trade-off)', ha='center', fontsize=9, alpha=0.7)
    plt.text(1.5, -20000, 'SE\n(Dominant)', ha='center', fontsize=9, alpha=0.7)
    plt.text(-0.3, 20000, 'NW\n(Dominated)', ha='center', fontsize=9, alpha=0.7)
    plt.text(-0.3, -20000, 'SW\n(Trade-off)', ha='center', fontsize=9, alpha=0.7)
    
    plt.tight_layout()
    plt.savefig(save_path, dpi=300, bbox_inches='tight')
    plt.close()
    
    print(f"CE Plane figure saved to {save_path}")


def plot_markov_trace(cycle_results_closure, cycle_results_medical, 
                      save_path='Figure1_Markov_Trace.png'):
    """Plot Markov trace showing cohort distribution over time."""
    fig, axes = plt.subplots(1, 2, figsize=(14, 5))
    
    strategies = [('PFO Closure', cycle_results_closure), 
                  ('Medical Therapy', cycle_results_medical)]
    
    for ax, (name, df) in zip(axes, strategies):
        years = df['cycle'] * CYCLE_LENGTH
        
        ax.stackplot(years, 
                     df['stable'], df['post_minor'], df['post_moderate'], df['death'],
                     labels=['Stable', 'Post-Minor Stroke', 'Post-Moderate Stroke', 'Death'],
                     colors=['#2ecc71', '#f39c12', '#e74c3c', '#7f8c8d'],
                     alpha=0.8)
        
        ax.set_xlabel('Years', fontsize=11)
        ax.set_ylabel('Proportion of Cohort', fontsize=11)
        ax.set_title(f'{name}', fontsize=12)
        ax.set_xlim(0, TIME_HORIZON)
        ax.set_ylim(0, 1)
        ax.legend(loc='center right', fontsize=9)
        ax.grid(True, alpha=0.3)
    
    plt.tight_layout()
    plt.savefig(save_path, dpi=300, bbox_inches='tight')
    plt.close()
    
    print(f"Markov trace figure saved to {save_path}")


# =============================================================================
# ONE-WAY SENSITIVITY ANALYSIS
# =============================================================================

def run_owsa():
    """Run one-way sensitivity analysis on key parameters."""
    base_model = MarkovModel()
    base_results = base_model.run_cea()
    base_icer = base_results['delta_cost'] / base_results['delta_qaly'] if base_results['delta_qaly'] != 0 else 0
    
    # Parameters to vary with their ranges
    owsa_params = {
        'stroke_recurrence_medical': (0.015, 0.030),
        'relative_risk_reduction': (0.30, 0.60),
        'device_cost': (2254, 3380),
        'longterm_moderate': (6761, 10141),
        'stable_state': (0.80, 0.90),
        'post_moderate_stroke': (0.30, 0.55),
    }
    
    results = []
    
    for param_name, (low, high) in owsa_params.items():
        for value in [low, high]:
            # Create modified parameters
            params = PARAMS.copy()
            costs = COSTS.copy()
            utilities = UTILITIES.copy()
            
            if param_name in params:
                params[param_name] = value
            elif param_name in costs:
                costs[param_name] = value
            elif param_name in utilities:
                utilities[param_name] = value
            
            # Run model
            model = MarkovModel(params, costs, utilities)
            cea = model.run_cea()
            
            if cea['delta_qaly'] != 0:
                icer = cea['delta_cost'] / cea['delta_qaly']
            else:
                icer = float('inf')
            
            results.append({
                'parameter': param_name,
                'value': value,
                'bound': 'low' if value == low else 'high',
                'delta_cost': cea['delta_cost'],
                'delta_qaly': cea['delta_qaly'],
                'icer': icer,
            })
    
    return pd.DataFrame(results), base_icer


def plot_tornado(owsa_results, base_icer, save_path='Figure4_Tornado.png'):
    """Plot tornado diagram for one-way sensitivity analysis."""
    # Calculate ICER ranges for each parameter
    params = owsa_results['parameter'].unique()
    
    data = []
    for param in params:
        param_data = owsa_results[owsa_results['parameter'] == param]
        low_icer = param_data[param_data['bound'] == 'low']['icer'].values[0]
        high_icer = param_data[param_data['bound'] == 'high']['icer'].values[0]
        
        # Handle dominant cases
        if isinstance(low_icer, str) or low_icer < -100000:
            low_icer = -50000
        if isinstance(high_icer, str) or high_icer < -100000:
            high_icer = -50000
            
        data.append({
            'parameter': param,
            'low': min(low_icer, high_icer),
            'high': max(low_icer, high_icer),
            'range': abs(high_icer - low_icer)
        })
    
    # Sort by range
    data = sorted(data, key=lambda x: x['range'], reverse=True)
    
    # Plot
    fig, ax = plt.subplots(figsize=(10, 6))
    
    y_pos = np.arange(len(data))
    
    for i, d in enumerate(data):
        ax.barh(i, d['high'] - base_icer, left=base_icer, height=0.6, 
                color='#3498db', alpha=0.7)
        ax.barh(i, d['low'] - base_icer, left=base_icer, height=0.6, 
                color='#e74c3c', alpha=0.7)
    
    ax.axvline(x=base_icer, color='black', linewidth=2, linestyle='-')
    ax.axvline(x=0, color='gray', linewidth=1, linestyle='--', alpha=0.5)
    
    ax.set_yticks(y_pos)
    ax.set_yticklabels([d['parameter'] for d in data])
    ax.set_xlabel('ICER ($/QALY)', fontsize=11)
    ax.set_title('Tornado Diagram - One-Way Sensitivity Analysis', fontsize=12)
    
    plt.tight_layout()
    plt.savefig(save_path, dpi=300, bbox_inches='tight')
    plt.close()
    
    print(f"Tornado diagram saved to {save_path}")


# =============================================================================
# MAIN EXECUTION
# =============================================================================

def main():
    """Main function to run all analyses."""
    print("=" * 70)
    print("PFO Closure Cost-Effectiveness Analysis")
    print("=" * 70)
    
    # -------------------------------------------------------------------------
    # BASE CASE ANALYSIS
    # -------------------------------------------------------------------------
    print("\n[1] Running Base Case Analysis...")
    
    model = MarkovModel()
    base_results = model.run_cea()
    
    print("\n" + "-" * 50)
    print("BASE CASE RESULTS")
    print("-" * 50)
    print(f"\nPFO Closure Strategy:")
    print(f"  Total Cost:  ${base_results['closure']['total_cost']:,.2f}")
    print(f"  Total QALYs: {base_results['closure']['total_qaly']:.4f}")
    
    print(f"\nMedical Therapy Strategy:")
    print(f"  Total Cost:  ${base_results['medical']['total_cost']:,.2f}")
    print(f"  Total QALYs: {base_results['medical']['total_qaly']:.4f}")
    
    print(f"\nIncremental Analysis:")
    print(f"  Delta Cost:  ${base_results['delta_cost']:,.2f}")
    print(f"  Delta QALYs: {base_results['delta_qaly']:.4f}")
    print(f"  ICER:        {base_results['icer']}")
    print(f"  Incremental NMB (at WTP=${WTP_THRESHOLD:,}): ${base_results['incremental_nmb']:,.2f}")
    
    # Save base case results
    base_case_df = pd.DataFrame({
        'Strategy': ['PFO Closure', 'Medical Therapy', 'Incremental'],
        'Total Cost ($)': [
            base_results['closure']['total_cost'],
            base_results['medical']['total_cost'],
            base_results['delta_cost']
        ],
        'Total QALYs': [
            base_results['closure']['total_qaly'],
            base_results['medical']['total_qaly'],
            base_results['delta_qaly']
        ],
        'ICER ($/QALY)': ['', '', str(base_results['icer'])],
    })
    base_case_df.to_csv('base_case_results.csv', index=False)
    print("\nBase case results saved to 'base_case_results.csv'")
    
    # -------------------------------------------------------------------------
    # MARKOV TRACE
    # -------------------------------------------------------------------------
    print("\n[2] Generating Markov Trace...")
    plot_markov_trace(
        base_results['closure']['cycle_results'],
        base_results['medical']['cycle_results']
    )
    
    # -------------------------------------------------------------------------
    # ONE-WAY SENSITIVITY ANALYSIS
    # -------------------------------------------------------------------------
    print("\n[3] Running One-Way Sensitivity Analysis...")
    owsa_results, base_icer = run_owsa()
    owsa_results.to_csv('owsa_results.csv', index=False)
    print("OWSA results saved to 'owsa_results.csv'")
    plot_tornado(owsa_results, base_icer)
    
    # -------------------------------------------------------------------------
    # PROBABILISTIC SENSITIVITY ANALYSIS
    # -------------------------------------------------------------------------
    print("\n[4] Running Probabilistic Sensitivity Analysis...")
    psa_results = run_psa(n_iterations=10000)
    
    # PSA Summary
    print("\n" + "-" * 50)
    print("PSA RESULTS SUMMARY")
    print("-" * 50)
    print(f"Mean Delta Cost:  ${psa_results['delta_cost'].mean():,.2f}")
    print(f"Mean Delta QALYs: {psa_results['delta_qaly'].mean():.4f}")
    
    # Calculate probability of being cost-effective
    prob_dominant = ((psa_results['delta_cost'] < 0) & 
                     (psa_results['delta_qaly'] > 0)).mean()
    prob_ce_at_wtp = (psa_results['inmb'] > 0).mean()
    
    print(f"\nProbability PFO Closure is Dominant: {prob_dominant:.1%}")
    print(f"Probability Cost-Effective at WTP=${WTP_THRESHOLD:,}: {prob_ce_at_wtp:.1%}")
    
    # Save PSA results
    psa_results.to_csv('psa_results.csv', index=False)
    print("\nPSA results saved to 'psa_results.csv'")
    
    # -------------------------------------------------------------------------
    # CEAC
    # -------------------------------------------------------------------------
    print("\n[5] Generating Cost-Effectiveness Acceptability Curve...")
    ceac_data = calculate_ceac(psa_results)
    ceac_data.to_csv('ceac_data.csv', index=False)
    print("CEAC data saved to 'ceac_data.csv'")
    plot_ceac(ceac_data)
    
    # -------------------------------------------------------------------------
    # CE PLANE
    # -------------------------------------------------------------------------
    print("\n[6] Generating Cost-Effectiveness Plane...")
    plot_ce_plane(psa_results)
    
    print("\n" + "=" * 70)
    print("ANALYSIS COMPLETE")
    print("=" * 70)
    print("\nOutput files generated:")
    print("  - base_case_results.csv")
    print("  - owsa_results.csv")
    print("  - psa_results.csv")
    print("  - ceac_data.csv")
    print("  - Figure1_Markov_Trace.png")
    print("  - Figure2_CE_Plane.png")
    print("  - Figure3_CEAC.png")
    print("  - Figure4_Tornado.png")

if __name__ == "__main__":
    main()
