# Supplementary material for: Cost-effectiveness of percutaneous patent foramen ovale closure versus medical therapy for cryptogenic stroke prevention: A Chinese healthcare perspective
Source: PLoS One. 2026 Mar 17;21(3):e0345015. doi: 10.1371/journal.pone.0345015 (PMC12994829; doi:10.1371/journal.pone.0345015)
Supplement: S3 File — Documentation describing the Python code structure, dependencies, and instructions for replication. (TXT) [file pone.0345015.s003.txt]

================================================================================
PFO Closure Cost-Effectiveness Analysis - Code Documentation
================================================================================

STUDY INFORMATION
-----------------
Title: Cost-Effectiveness of Percutaneous Patent Foramen Ovale Closure versus 
       Medical Therapy for Cryptogenic Stroke Prevention: A Chinese Healthcare 
       Perspective

Authors: Chen Chen, Ting Xu, Zhujun Zeng, et al.

Corresponding Author: Xiaoli Yang

Institution: Huashan Hospital, Fudan University, Shanghai, China


OVERVIEW
--------
This repository contains the Python code to replicate the Markov model analysis 
presented in the manuscript. The primary analysis was conducted using TreeAge Pro 
2024; this Python code provides an independent replication for transparency and 
reproducibility.

The code implements a four-state Markov cohort model comparing:
  1. PFO Closure + Medical Therapy
  2. Medical Therapy Alone

for secondary stroke prevention in patients with cryptogenic stroke and PFO.


REQUIREMENTS
------------
Software:
  - Python 3.8 or higher

Python Packages:
  - NumPy >= 1.20.0
  - Pandas >= 1.3.0
  - Matplotlib >= 3.4.0
  - SciPy >= 1.7.0


INSTALLATION
------------
Install required packages using pip:

    pip install numpy pandas matplotlib scipy

Or using conda:

    conda install numpy pandas matplotlib scipy


USAGE
-----
To run the complete analysis:

    python S1_Code.py

The script will automatically:
  1. Run base case deterministic analysis
  2. Generate Markov trace figures
  3. Run one-way sensitivity analysis
  4. Run probabilistic sensitivity analysis (10,000 iterations)
  5. Generate cost-effectiveness acceptability curve
  6. Save all results and figures

Expected runtime: ~5-10 minutes (depending on hardware)


OUTPUT FILES
------------
Data Files:
  - base_case_results.csv    : Base case cost-effectiveness results
  - owsa_results.csv         : One-way sensitivity analysis results
  - psa_results.csv          : PSA results (10,000 iterations)
  - ceac_data.csv            : Cost-effectiveness acceptability curve data

Figures:
  - Figure1_Markov_Trace.png : Markov trace showing cohort distribution
  - Figure2_CE_Plane.png     : Cost-effectiveness plane scatter plot
  - Figure3_CEAC.png         : Cost-effectiveness acceptability curve
  - Figure4_Tornado.png      : Tornado diagram for OWSA


MODEL STRUCTURE
---------------
Health States:
  1. Stable (post-index stroke) - Initial state
  2. Post-recurrent minor stroke (mRS 0-2)
  3. Post-recurrent moderate stroke (mRS 3-5)
  4. Death (absorbing state)

Transitions:
  - Patients can transition from Stable to any post-stroke state or death
  - Post-stroke states can only transition to death
  - Death is an absorbing state


KEY PARAMETERS
--------------
Model Settings:
  - Time horizon: 30 years
  - Cycle length: 3 months (0.25 years)
  - Number of cycles: 120
  - Discount rate: 5% (costs and effects)
  - Half-cycle correction: Applied
  - Starting age: 46 years

Perspective: Chinese healthcare system

WTP Threshold: $37,654/QALY (3× China GDP per capita 2023)

Clinical Parameters (Base Case):
  - Stroke recurrence (medical): 2.1% per year
  - Relative risk reduction (closure): 46%
  - Minor stroke proportion: 65%
  - Case fatality (minor): 2%
  - Case fatality (moderate): 15%

Cost Parameters (USD):
  - PFO device: $2,817
  - Procedure: $1,408
  - Acute minor stroke: $4,225
  - Acute moderate stroke: $8,451
  - Long-term care (moderate): $8,451/year

Utility Parameters:
  - Stable state: 0.85
  - Post-minor stroke: 0.68
  - Post-moderate stroke: 0.42


SENSITIVITY ANALYSES
--------------------
One-Way Sensitivity Analysis:
  Parameters varied include stroke recurrence rate, relative risk reduction,
  device cost, long-term care costs, and utility values. Each parameter is
  varied across its plausible range while holding others at base case values.

Probabilistic Sensitivity Analysis:
  - 10,000 Monte Carlo iterations
  - Beta distributions for probabilities and utilities
  - Gamma distributions for costs
  - Results include CE plane scatter plot and CEAC


EXPECTED RESULTS
----------------
Base Case (approximate):
  - PFO Closure: Cost ~$18,000-19,000, QALYs ~12.8-13.0
  - Medical Therapy: Cost ~$20,000-22,000, QALYs ~11.8-12.0
  - ICER: Dominant (cost-saving with QALY gain)

PSA Results:
  - Probability dominant: ~85-90%
  - Probability cost-effective at WTP: ~94-96%


VALIDATION
----------
This Python implementation has been validated against the TreeAge Pro model.
Minor differences (<1%) may occur due to:
  - Numerical precision differences
  - Random sampling in PSA
  - Implementation details of half-cycle correction


CITATION
--------
If you use this code, please cite:

Chen C, Xu T, Zeng Z, et al. Cost-Effectiveness of Percutaneous Patent Foramen 
Ovale Closure versus Medical Therapy for Cryptogenic Stroke Prevention: A Chinese 
Healthcare Perspective. [Journal Name]. 2026. [DOI]


LICENSE
-------
This code is provided for academic and research purposes. For commercial use, 
please contact the corresponding author.


CONTACT
-------
For questions about the code or analysis:
  Chen Chen 
  Email: 21211170009@m.fudan.edu.cn
  Institution: Huashan Hospital, Fudan University
  Address: 12 Wulumuqi Middle Road, Shanghai 200040, China


CHANGELOG
---------
Version 1.0 (January 2025)
  - Initial release
  - Complete Markov model implementation
  - Base case, OWSA, and PSA analyses
  - Figure generation for manuscript

================================================================================
