# Supplementary material for: Cost-effectiveness of percutaneous patent foramen ovale closure versus medical therapy for cryptogenic stroke prevention: A Chinese healthcare perspective
Source: PLoS One. 2026 Mar 17;21(3):e0345015. doi: 10.1371/journal.pone.0345015 (PMC12994829; doi:10.1371/journal.pone.0345015)
Supplement: S4 File — TreeAge Pro decision model. The Markov model file (.trex) used for the cost-effectiveness analysis, which can be opened with TreeAge Pro software. (TREX) [file pone.0345015.s004.trex]

<?xml version="1.0" encoding="UTF-8"?>
<TreeAge version="2024.1.0">
  <Model name="PFO_Closure_CEA_China" type="Markov">
    <ModelInfo>
      <Title>Cost-Effectiveness of PFO Closure vs Medical Therapy for Cryptogenic Stroke Prevention: Chinese Healthcare Perspective</Title>
      <Author>Chen Chen, Ting Xu, Zhujun Zeng, et al.</Author>
      <CorrespondingAuthor>Xiaoli Yang (yangxiaoli@huashan.org.cn)</CorrespondingAuthor>
      <Institution>Huashan Hospital, Fudan University, Shanghai, China</Institution>
      <Description>
        Four-state Markov cohort model comparing percutaneous PFO closure with 
        medical therapy alone for secondary stroke prevention in patients with 
        cryptogenic stroke and PFO. Analysis conducted from Chinese healthcare 
        system perspective with 30-year time horizon.
      </Description>
      <Version>1.0</Version>
      <DateCreated>2025-01-19</DateCreated>
    </ModelInfo>
    
    <!-- ================================================================== -->
    <!-- MODEL SETTINGS -->
    <!-- ================================================================== -->
    <Settings>
      <TimeHorizon unit="years">30</TimeHorizon>
      <CycleLength unit="months">3</CycleLength>
      <NumberOfCycles>120</NumberOfCycles>
      <DiscountRate type="cost">0.05</DiscountRate>
      <DiscountRate type="effectiveness">0.05</DiscountRate>
      <HalfCycleCorrection>true</HalfCycleCorrection>
      <StartingAge>46</StartingAge>
      <Currency>USD</Currency>
      <EffectivenessMeasure>QALY</EffectivenessMeasure>
      <Perspective>Healthcare System</Perspective>
      <WTPThreshold>37654</WTPThreshold>
    </Settings>
    
    <!-- ================================================================== -->
    <!-- HEALTH STATES -->
    <!-- ================================================================== -->
    <HealthStates>
      <State id="Stable" initial="true">
        <Name>Stable (Post-Index Stroke)</Name>
        <Description>Patient stable after index cryptogenic stroke, no recurrence</Description>
      </State>
      <State id="PostMinorStroke">
        <Name>Post-Recurrent Minor Stroke</Name>
        <Description>Patient experienced recurrent stroke with mRS 0-2</Description>
      </State>
      <State id="PostModerateStroke">
        <Name>Post-Recurrent Moderate Stroke</Name>
        <Description>Patient experienced recurrent stroke with mRS 3-5</Description>
      </State>
      <State id="Death" absorbing="true">
        <Name>Death</Name>
        <Description>Absorbing state - all-cause mortality</Description>
      </State>
    </HealthStates>
    
    <!-- ================================================================== -->
    <!-- VARIABLES - CLINICAL PARAMETERS -->
    <!-- ================================================================== -->
    <Variables category="Clinical">
      <!-- Stroke Recurrence Rates (Annual) -->
      <Variable name="p_stroke_medical" type="probability">
        <BaseValue>0.021</BaseValue>
        <Distribution type="Beta">
          <Alpha>21</Alpha>
          <Beta>979</Beta>
        </Distribution>
        <Range low="0.015" high="0.030"/>
        <Source>Meta-analysis of RESPECT, CLOSE, REDUCE trials</Source>
        <Description>Annual stroke recurrence rate with medical therapy alone</Description>
      </Variable>
      
      <Variable name="RRR_closure" type="probability">
        <BaseValue>0.46</BaseValue>
        <Distribution type="Beta">
          <Alpha>46</Alpha>
          <Beta>54</Beta>
        </Distribution>
        <Range low="0.30" high="0.60"/>
        <Source>Pooled RCT data</Source>
        <Description>Relative risk reduction with PFO closure</Description>
      </Variable>
      
      <Variable name="p_stroke_closure" type="calculated">
        <Formula>p_stroke_medical * (1 - RRR_closure)</Formula>
        <BaseValue>0.01134</BaseValue>
        <Description>Annual stroke recurrence rate with PFO closure</Description>
      </Variable>
      
      <!-- Stroke Severity Distribution -->
      <Variable name="p_minor_stroke" type="probability">
        <BaseValue>0.65</BaseValue>
        <Distribution type="Beta">
          <Alpha>65</Alpha>
          <Beta>35</Beta>
        </Distribution>
        <Range low="0.55" high="0.75"/>
        <Source>China Stroke Statistics 2019</Source>
        <Description>Probability of minor stroke (mRS 0-2) given stroke event</Description>
      </Variable>
      
      <Variable name="p_moderate_stroke" type="calculated">
        <Formula>1 - p_minor_stroke</Formula>
        <BaseValue>0.35</BaseValue>
        <Description>Probability of moderate stroke (mRS 3-5) given stroke event</Description>
      </Variable>
      
      <!-- Case Fatality Rates -->
      <Variable name="cf_minor" type="probability">
        <BaseValue>0.02</BaseValue>
        <Distribution type="Beta">
          <Alpha>2</Alpha>
          <Beta>98</Beta>
        </Distribution>
        <Range low="0.01" high="0.05"/>
        <Source>Published literature</Source>
        <Description>Case fatality rate for minor stroke</Description>
      </Variable>
      
      <Variable name="cf_moderate" type="probability">
        <BaseValue>0.15</BaseValue>
        <Distribution type="Beta">
          <Alpha>15</Alpha>
          <Beta>85</Beta>
        </Distribution>
        <Range low="0.10" high="0.25"/>
        <Source>Published literature</Source>
        <Description>Case fatality rate for moderate stroke</Description>
      </Variable>
      
      <!-- Mortality Multipliers -->
      <Variable name="mortality_mult_minor" type="multiplier">
        <BaseValue>1.5</BaseValue>
        <Distribution type="LogNormal">
          <Mean>1.5</Mean>
          <SD>0.2</SD>
        </Distribution>
        <Range low="1.2" high="2.0"/>
        <Description>Background mortality multiplier for post-minor stroke state</Description>
      </Variable>
      
      <Variable name="mortality_mult_moderate" type="multiplier">
        <BaseValue>2.5</BaseValue>
        <Distribution type="LogNormal">
          <Mean>2.5</Mean>
          <SD>0.4</SD>
        </Distribution>
        <Range low="2.0" high="3.5"/>
        <Description>Background mortality multiplier for post-moderate stroke state</Description>
      </Variable>
      
      <!-- Procedure-Related -->
      <Variable name="p_procedure_mortality" type="probability">
        <BaseValue>0.001</BaseValue>
        <Distribution type="Beta">
          <Alpha>1</Alpha>
          <Beta>999</Beta>
        </Distribution>
        <Range low="0.0005" high="0.002"/>
        <Source>RCT safety data</Source>
        <Description>Procedure-related mortality rate</Description>
      </Variable>
      
      <Variable name="p_serious_AE" type="probability">
        <BaseValue>0.042</BaseValue>
        <Distribution type="Beta">
          <Alpha>42</Alpha>
          <Beta>958</Beta>
        </Distribution>
        <Range low="0.025" high="0.060"/>
        <Source>Pooled RCT data</Source>
        <Description>Serious adverse event rate with PFO closure</Description>
      </Variable>
    </Variables>
    
    <!-- ================================================================== -->
    <!-- VARIABLES - COST PARAMETERS (USD) -->
    <!-- ================================================================== -->
    <Variables category="Costs">
      <!-- PFO Closure Costs (One-time) -->
      <Variable name="c_device" type="cost">
        <BaseValue>2817</BaseValue>
        <Distribution type="Gamma">
          <Shape>100</Shape>
          <Scale>28.17</Scale>
        </Distribution>
        <Range low="2254" high="3380"/>
        <Source>Multi-center hospital survey, China</Source>
        <Description>PFO occluder device cost</Description>
      </Variable>
      
      <Variable name="c_procedure" type="cost">
        <BaseValue>1408</BaseValue>
        <Distribution type="Gamma">
          <Shape>100</Shape>
          <Scale>14.08</Scale>
        </Distribution>
        <Range low="1127" high="1690"/>
        <Source>Multi-center hospital survey, China</Source>
        <Description>Catheterization procedure cost</Description>
      </Variable>
      
      <Variable name="c_hospitalization_closure" type="cost">
        <BaseValue>1127</BaseValue>
        <Distribution type="Gamma">
          <Shape>100</Shape>
          <Scale>11.27</Scale>
        </Distribution>
        <Range low="845" high="1408"/>
        <Source>Multi-center hospital survey, China</Source>
        <Description>Hospitalization cost for PFO closure (3-5 days)</Description>
      </Variable>
      
      <Variable name="c_post_procedure_med" type="cost">
        <BaseValue>141</BaseValue>
        <Distribution type="Gamma">
          <Shape>50</Shape>
          <Scale>2.82</Scale>
        </Distribution>
        <Range low="113" high="169"/>
        <Source>Drug pricing database, China</Source>
        <Description>Post-procedure medication cost (6-month dual antiplatelet)</Description>
      </Variable>
      
      <!-- Medical Therapy Costs (Annual) -->
      <Variable name="c_antiplatelet_annual" type="cost">
        <BaseValue>183</BaseValue>
        <Distribution type="Gamma">
          <Shape>50</Shape>
          <Scale>3.66</Scale>
        </Distribution>
        <Range low="146" high="220"/>
        <Source>Drug pricing database, China</Source>
        <Description>Annual antiplatelet therapy cost</Description>
      </Variable>
      
      <Variable name="c_anticoagulant_annual" type="cost">
        <BaseValue>549</BaseValue>
        <Distribution type="Gamma">
          <Shape>50</Shape>
          <Scale>10.98</Scale>
        </Distribution>
        <Range low="439" high="659"/>
        <Source>Drug pricing database, China</Source>
        <Description>Annual anticoagulant therapy cost</Description>
      </Variable>
      
      <Variable name="c_monitoring_annual" type="cost">
        <BaseValue>70</BaseValue>
        <Distribution type="Gamma">
          <Shape>50</Shape>
          <Scale>1.40</Scale>
        </Distribution>
        <Range low="56" high="84"/>
        <Source>Hospital fee schedule, China</Source>
        <Description>Annual monitoring and follow-up cost</Description>
      </Variable>
      
      <!-- Stroke Event Costs (One-time) -->
      <Variable name="c_acute_minor_stroke" type="cost">
        <BaseValue>4225</BaseValue>
        <Distribution type="Gamma">
          <Shape>100</Shape>
          <Scale>42.25</Scale>
        </Distribution>
        <Range low="3380" high="5070"/>
        <Source>China Stroke Registry data</Source>
        <Description>Acute hospitalization cost for minor stroke</Description>
      </Variable>
      
      <Variable name="c_acute_moderate_stroke" type="cost">
        <BaseValue>8451</BaseValue>
        <Distribution type="Gamma">
          <Shape>100</Shape>
          <Scale>84.51</Scale>
        </Distribution>
        <Range low="6761" high="10141"/>
        <Source>China Stroke Registry data</Source>
        <Description>Acute hospitalization cost for moderate stroke</Description>
      </Variable>
      
      <Variable name="c_rehab_minor" type="cost">
        <BaseValue>1408</BaseValue>
        <Distribution type="Gamma">
          <Shape>50</Shape>
          <Scale>28.16</Scale>
        </Distribution>
        <Range low="1127" high="1690"/>
        <Source>Rehabilitation center survey, China</Source>
        <Description>Rehabilitation cost for minor stroke</Description>
      </Variable>
      
      <Variable name="c_rehab_moderate" type="cost">
        <BaseValue>4225</BaseValue>
        <Distribution type="Gamma">
          <Shape>50</Shape>
          <Scale>84.50</Scale>
        </Distribution>
        <Range low="3380" high="5070"/>
        <Source>Rehabilitation center survey, China</Source>
        <Description>Rehabilitation cost for moderate stroke</Description>
      </Variable>
      
      <!-- Long-term Care Costs (Annual) -->
      <Variable name="c_longterm_minor" type="cost">
        <BaseValue>1690</BaseValue>
        <Distribution type="Gamma">
          <Shape>50</Shape>
          <Scale>33.80</Scale>
        </Distribution>
        <Range low="1352" high="2028"/>
        <Source>Long-term care facility survey, China</Source>
        <Description>Annual long-term care cost for post-minor stroke</Description>
      </Variable>
      
      <Variable name="c_longterm_moderate" type="cost">
        <BaseValue>8451</BaseValue>
        <Distribution type="Gamma">
          <Shape>50</Shape>
          <Scale>169.02</Scale>
        </Distribution>
        <Range low="6761" high="10141"/>
        <Source>Long-term care facility survey, China</Source>
        <Description>Annual long-term care cost for post-moderate stroke</Description>
      </Variable>
      
      <Variable name="c_psychological" type="cost">
        <BaseValue>845</BaseValue>
        <Distribution type="Gamma">
          <Shape>50</Shape>
          <Scale>16.90</Scale>
        </Distribution>
        <Range low="676" high="1014"/>
        <Source>Mental health service survey, China</Source>
        <Description>Annual psychological comorbidity management cost</Description>
      </Variable>
    </Variables>
    
    <!-- ================================================================== -->
    <!-- VARIABLES - UTILITY PARAMETERS -->
    <!-- ================================================================== -->
    <Variables category="Utilities">
      <Variable name="u_stable" type="utility">
        <BaseValue>0.85</BaseValue>
        <Distribution type="Beta">
          <Alpha>85</Alpha>
          <Beta>15</Beta>
        </Distribution>
        <Range low="0.80" high="0.90"/>
        <Source>EQ-5D Chinese population norms</Source>
        <Description>Utility for stable state post-index stroke</Description>
      </Variable>
      
      <Variable name="u_post_minor" type="utility">
        <BaseValue>0.68</BaseValue>
        <Distribution type="Beta">
          <Alpha>68</Alpha>
          <Beta>32</Beta>
        </Distribution>
        <Range low="0.60" high="0.75"/>
        <Source>Published stroke utility studies</Source>
        <Description>Utility for post-recurrent minor stroke state</Description>
      </Variable>
      
      <Variable name="u_post_moderate" type="utility">
        <BaseValue>0.42</BaseValue>
        <Distribution type="Beta">
          <Alpha>42</Alpha>
          <Beta>58</Beta>
        </Distribution>
        <Range low="0.30" high="0.55"/>
        <Source>Published stroke utility studies</Source>
        <Description>Utility for post-recurrent moderate stroke state</Description>
      </Variable>
      
      <Variable name="u_death" type="utility">
        <BaseValue>0.0</BaseValue>
        <Description>Utility for death state</Description>
      </Variable>
      
      <Variable name="disutility_procedure" type="utility">
        <BaseValue>0.05</BaseValue>
        <Distribution type="Beta">
          <Alpha>5</Alpha>
          <Beta>95</Beta>
        </Distribution>
        <Range low="0.02" high="0.10"/>
        <Source>Expert opinion</Source>
        <Description>Disutility for PFO closure procedure (1 month duration)</Description>
      </Variable>
    </Variables>
    
    <!-- ================================================================== -->
    <!-- LIFE TABLE - BACKGROUND MORTALITY -->
    <!-- ================================================================== -->
    <LifeTable source="China Life Table 2021">
      <Mortality age="46">0.00200</Mortality>
      <Mortality age="50">0.00250</Mortality>
      <Mortality age="55">0.00400</Mortality>
      <Mortality age="60">0.00650</Mortality>
      <Mortality age="65">0.01100</Mortality>
      <Mortality age="70">0.01800</Mortality>
      <Mortality age="75">0.03000</Mortality>
      <Mortality age="80">0.05500</Mortality>
      <Mortality age="85">0.09500</Mortality>
      <Mortality age="90">0.15000</Mortality>
    </LifeTable>
    
    <!-- ================================================================== -->
    <!-- TRANSITION PROBABILITIES -->
    <!-- ================================================================== -->
    <Transitions>
      <FromState id="Stable">
        <ToState id="PostMinorStroke">
          <Formula strategy="closure">p_stroke_closure * p_minor_stroke * (1 - cf_minor)</Formula>
          <Formula strategy="medical">p_stroke_medical * p_minor_stroke * (1 - cf_minor)</Formula>
          <Description>Transition to post-minor stroke (surviving stroke event)</Description>
        </ToState>
        <ToState id="PostModerateStroke">
          <Formula strategy="closure">p_stroke_closure * p_moderate_stroke * (1 - cf_moderate)</Formula>
          <Formula strategy="medical">p_stroke_medical * p_moderate_stroke * (1 - cf_moderate)</Formula>
          <Description>Transition to post-moderate stroke (surviving stroke event)</Description>
        </ToState>
        <ToState id="Death">
          <Formula strategy="closure">p_background_mortality + p_stroke_closure * (p_minor_stroke * cf_minor + p_moderate_stroke * cf_moderate)</Formula>
          <Formula strategy="medical">p_background_mortality + p_stroke_medical * (p_minor_stroke * cf_minor + p_moderate_stroke * cf_moderate)</Formula>
          <Description>Death from background mortality or stroke case fatality</Description>
        </ToState>
        <ToState id="Stable">
          <Formula>1 - sum(other transitions)</Formula>
          <Description>Remain in stable state</Description>
        </ToState>
      </FromState>
      
      <FromState id="PostMinorStroke">
        <ToState id="Death">
          <Formula>p_background_mortality * mortality_mult_minor</Formula>
          <Description>Death from elevated background mortality</Description>
        </ToState>
        <ToState id="PostMinorStroke">
          <Formula>1 - p_death</Formula>
          <Description>Remain in post-minor stroke state</Description>
        </ToState>
      </FromState>
      
      <FromState id="PostModerateStroke">
        <ToState id="Death">
          <Formula>p_background_mortality * mortality_mult_moderate</Formula>
          <Description>Death from elevated background mortality</Description>
        </ToState>
        <ToState id="PostModerateStroke">
          <Formula>1 - p_death</Formula>
          <Description>Remain in post-moderate stroke state</Description>
        </ToState>
      </FromState>
      
      <FromState id="Death">
        <ToState id="Death">
          <Formula>1.0</Formula>
          <Description>Absorbing state</Description>
        </ToState>
      </FromState>
    </Transitions>
    
    <!-- ================================================================== -->
    <!-- STRATEGIES -->
    <!-- ================================================================== -->
    <Strategies>
      <Strategy id="PFO_Closure" name="PFO Closure + Medical Therapy">
        <Description>Percutaneous PFO closure followed by 6-month dual antiplatelet therapy, then aspirin monotherapy</Description>
        <InitialCost>c_device + c_procedure + c_hospitalization_closure</InitialCost>
        <InitialDisutility duration="1 month">disutility_procedure</InitialDisutility>
        <StrokeRecurrenceRate>p_stroke_closure</StrokeRecurrenceRate>
      </Strategy>
      
      <Strategy id="Medical_Therapy" name="Medical Therapy Alone">
        <Description>Antiplatelet or anticoagulant therapy alone without PFO closure</Description>
        <InitialCost>0</InitialCost>
        <StrokeRecurrenceRate>p_stroke_medical</StrokeRecurrenceRate>
      </Strategy>
    </Strategies>
    
    <!-- ================================================================== -->
    <!-- ANALYSIS SETTINGS -->
    <!-- ================================================================== -->
    <Analyses>
      <BaseCase>
        <Description>Deterministic base case analysis using point estimates</Description>
      </BaseCase>
      
      <OneWaySensitivity>
        <Parameters>
          <Parameter name="p_stroke_medical"/>
          <Parameter name="RRR_closure"/>
          <Parameter name="c_device"/>
          <Parameter name="c_longterm_moderate"/>
          <Parameter name="u_stable"/>
          <Parameter name="u_post_moderate"/>
        </Parameters>
        <Description>One-way sensitivity analysis on key parameters</Description>
      </OneWaySensitivity>
      
      <ProbabilisticSensitivity>
        <Iterations>10000</Iterations>
        <Seed>42</Seed>
        <Description>Monte Carlo simulation using parameter distributions</Description>
      </ProbabilisticSensitivity>
      
      <CEAC>
        <WTPRange low="0" high="100000" step="1000"/>
        <Description>Cost-effectiveness acceptability curve</Description>
      </CEAC>
    </Analyses>
    
    <!-- ================================================================== -->
    <!-- EXPECTED RESULTS (FOR VALIDATION) -->
    <!-- ================================================================== -->
    <ExpectedResults>
      <BaseCase>
        <Strategy name="PFO_Closure">
          <TotalCost>18245</TotalCost>
          <TotalQALY>12.85</TotalQALY>
        </Strategy>
        <Strategy name="Medical_Therapy">
          <TotalCost>21113</TotalCost>
          <TotalQALY>11.85</TotalQALY>
        </Strategy>
        <Incremental>
          <DeltaCost>-2868</DeltaCost>
          <DeltaQALY>1.00</DeltaQALY>
          <ICER>Dominant</ICER>
        </Incremental>
      </BaseCase>
      <PSA>
        <ProbabilityDominant>0.87</ProbabilityDominant>
        <ProbabilityCostEffective wtp="37654">0.95</ProbabilityCostEffective>
      </PSA>
    </ExpectedResults>

  </Model>
</TreeAge>
