# Supplementary material for: Cost-effectiveness of percutaneous patent foramen ovale closure versus medical therapy for cryptogenic stroke prevention: A Chinese healthcare perspective
Source: PLoS One. 2026 Mar 17;21(3):e0345015. doi: 10.1371/journal.pone.0345015 (PMC12994829; doi:10.1371/journal.pone.0345015)
Supplement: S5 Table — Summary of all model input parameters, including base-case values, ranges for sensitivity analysis, distributions for probabilistic analysis, and corresponding literature sources. (XLSX) [file pone.0345015.s005.xlsx]

## Sheet:  Clinical Parameters 
Parameter	Description	Base Value	Lower Bound	Upper Bound	Distribution	Alpha	Beta	Source	Notes
p_stroke_medical	Annual stroke recurrence rate (medical therapy)	0.021	0.015	0.03	Beta	21	979	[5-7]	Pooled from RESPECT, CLOSE, REDUCE
p_stroke_closure	Annual stroke recurrence rate (closure)	0.0097	0.005	0.015	Beta	10	990	[5-7]	Calculated from RRR
RRR_closure	Relative risk reduction with closure	0.54	0.4	0.7	Beta	54	46	[8]	HR 0.46 (95% CI: 0.30-0.70)
p_procedural_complication	Procedural complication rate	0.023	0.015	0.035	Beta	23	977	[5]	Includes AF, device embolization
p_AF_closure	Atrial fibrillation post-closure	0.047	0.03	0.065	Beta	47	953	[6]	New-onset AF
p_AF_medical	Atrial fibrillation (medical therapy)	0.017	0.01	0.025	Beta	17	983	[6]	Background AF rate
p_death_stroke	Case fatality rate (ischemic stroke)	0.15	0.1	0.2	Beta	15	85	[13]	30-day mortality
p_disability_stroke	Disability rate post-stroke	0.35	0.25	0.45	Beta	35	65	[13,22]	mRS ≥3 at 90 days
p_recurrent_stroke	Recurrent stroke rate (post-first stroke)	0.1	0.07	0.15	Beta	10	90	[17]	Annual rate
HR_mortality_stroke	Hazard ratio for mortality post-stroke	2.3	1.8	2.9	LogNormal	-	-	[15]	Long-term survival
p_RoPE_high	Proportion with high RoPE score	0.45	0.35	0.55	Beta	45	55	[28]	RoPE ≥7

## Sheet: Cost Parameters
Parameter	Description	Base Value	Lower Bound	Upper Bound	Distribution	Shape	Scale	Source	Notes
c_device	PFO closure device cost	2817	2254	3380	Gamma	100	28.17	[33]	Converted from CNY
c_procedure	Closure procedure cost	4225	3380	5070	Gamma	100	42.25	[32,33]	Including hospitalization
c_stroke_acute	Acute ischemic stroke cost	8451	6761	10141	Gamma	100	84.51	[21,24]	First 90 days
c_stroke_chronic	Annual post-stroke care cost	2817	2254	3380	Gamma	100	28.17	[21]	Rehabilitation, follow-up
c_disability_annual	Annual disability care cost	5634	4507	6761	Gamma	100	56.34	[20,21]	mRS 3-5
c_antiplatelet	Annual antiplatelet therapy cost	141	113	169	Gamma	100	1.41	[23]	Aspirin/Clopidogrel
c_anticoagulant	Annual anticoagulation cost	845	676	1014	Gamma	100	8.45	[23]	DOACs
c_followup_closure	Annual follow-up cost (closure)	282	225	338	Gamma	100	2.82	Expert opinion	Echo, clinic visits
c_followup_medical	Annual follow-up cost (medical)	141	113	169	Gamma	100	1.41	Expert opinion	Clinic visits

## Sheet: Utility Parameters
Parameter	Description	Base Value	Lower Bound	Upper Bound	Distribution	Alpha	Beta	Source	Notes
u_baseline	Baseline utility (post-cryptogenic stroke)	0.85	0.8	0.9	Beta	85	15	[25]	EQ-5D-5L
u_post_closure	Utility after successful closure	0.87	0.82	0.92	Beta	87	13	[27]	Slight improvement
u_stroke_mild	Utility after mild stroke (mRS 0-2)	0.75	0.65	0.85	Beta	75	25	[25,26]
u_stroke_moderate	Utility after moderate stroke (mRS 3)	0.55	0.45	0.65	Beta	55	45	[25,26]
u_stroke_severe	Utility after severe stroke (mRS 4-5)	0.3	0.2	0.4	Beta	30	70	[25,26]
u_disability	Utility with permanent disability	0.4	0.3	0.5	Beta	40	60	[26]	Weighted average
du_procedure	Disutility during procedure	-0.05	-0.08	-0.02	Normal	-	-	[27]	1-week duration

## Sheet: Model Settings
arameter	Description	Value	Source	Notes
Time horizon	Analysis time horizon	Lifetime	[16,18]	Until age 100 or death
Cycle length	Markov cycle length	1 year	[16]
Discount rate (costs)	Annual discount rate for costs	0.05	[18]	Range: 0-8% in SA
Discount rate (outcomes)	Annual discount rate for QALYs	0.05	[18]	Range: 0-8% in SA
Starting age	Cohort starting age	45 years	[5]	Range: 25-65 in SA
WTP threshold	Willingness-to-pay threshold	$37,653/QALY	[18]	3x China GDP per capita 2024
Half-cycle correction	Applied	Yes	[16]
PSA iterations	Number of Monte Carlo simulations	10000	[16,29]
Rate-to-probability conversion	Formula used	p = 1 - exp(-rt)	[19]

## Sheet: Life Table
Age	Annual Mortality Rate (Both Sexes)	Source	Notes
45	0.00195	[14]	China Life Table 2020
50	0.00317	[14]
55	0.00495	[14]
60	0.00773	[14]
65	0.01201	[14]
70	0.01868	[14]
75	0.02901	[14]
80	0.04528	[14]
85	0.06862	[14]
90+	0.10629	[14]

## Sheet: Sensitivity Analysis Ranges
Parameter	Base Case	Low	High	Rationale	Source
Discount rate	0.05	0	0.08	China guideline range	[18]
Starting age	45	25	65	Young stroke population	[2]
Time horizon	Lifetime	10 years	Lifetime	Short vs long-term	[16]
RRR_closure	0.54	0.4	0.7	95% CI from meta-analysis	[8]
Device cost	2817	2254	3380	±20%	[33]
WTP threshold	37653	12551	75306	1-6x GDP per capita	[18]
